# Supplementary material for: COVID-19 Clinical Predictors in Patients Treated via a Telemedicine Platform in 2022
Source: Trop Med Infect Dis. 2025 Jul 29;10(8):213. doi: 10.3390/tropicalmed10080213 (PMC12390043; doi:10.3390/tropicalmed10080213)
Supplement: Supplementary file 1 [file tropicalmed-10-00213-s001.zip]

Archive with 1 entries (1 files):
- tropicalmed-3698788-supplementary.pdf
